# Supplementary material for: Real-World Safety, Effectiveness, and Patient-Reported Outcomes in Patients with Chronic Hepatitis C Virus Infection Treated with Glecaprevir/Pibrentasvir: Updated Data from the German Hepatitis C-Registry (DHC-R)
Source: Viruses. 2022 Jul 14;14(7):1541. doi: 10.3390/v14071541 (PMC9318383; doi:10.3390/v14071541)
Supplement: Supplementary file 1 [file viruses-14-01541-s001.zip]

Archive with 1 entries (1 files):
- viruses-1733380-supplementary.pdf
